# Supplementary material for: Pan-Cancer Computational Analysis of RKIP (PEBP1) and LKB1 (STK11) Co-Expression Highlights Distinct Immunometabolic Dynamics and Therapeutic Responses Within the Tumor Microenvironment
Source: Int J Mol Sci. 2025 Jul 24;26(15):7145. doi: 10.3390/ijms26157145 (PMC12346703; doi:10.3390/ijms26157145)
Supplement: Supplementary file 1 [file ijms-26-07145-s001.zip › ijms-3741116-supplementary.R]

# ==============================================
# Generalized Correlation and Visualization Script
# # Description:
#   Computes GSVA enrichment scores for a user-defined gene set,
#   correlates them against an immune/genomic/protein matrix across TCGA cancer types,
#   and visualizes the correlations in a heatmap with optional annotations.
#
# Inputs:
#   - TPM matrix from TCGAplot (or other expression matrix)
#   - Target feature matrix: immune cell infiltration, checkpoint genes, drug targets, etc.
#     - This matrix should have one row per sample and at least these columns:
#         * 'Cancer' — the TCGA cancer code (e.g., BRCA, LUAD)
#         * other columns = numeric features to correlate (e.g., gene expression, scores)
#     - Row names must match the sample barcodes in the TPM matrix
#   - Gene set of interest (as a vector or MSigDB name)
#   - Feature categories and cancer categories (for annotation)
#
# Output:
#   - Correlation matrix and p-value matrix saved to RDS
#   - Annotated heatmap (interactive or PDF)
#
# Usage Example is provided at the end of the script.
#
# Note: You can use any appropriate feature matrix as the correlation target.
#       This includes but is not limited to:
#         - Immune cell fractions (e.g., from TCGAplot::get_immu_ratio())
#         - Gene expression of checkpoint genes (subset of TPM)
#         - Cytokines, surface markers, or transcription factors
#         - Proteomics or phosphoproteomics values (external)
#         - Drug resistance or response signatures
#       Just make sure:
#         - Rows match sample IDs in TPM
#         - There's a 'Cancer' column for cancer type stratification
#         - Features to correlate are numeric and specified in `feature_order`
#         - `feature_order` defines which columns from `target_matrix` are used
#         - `feature_categories` must be the same length and order as `feature_order`
#             (used for annotation in the heatmap)
# ==============================================

# Load required libraries
library(GSVA)
library(dplyr)
library(pheatmap)
library(psych)
library(RColorBrewer)

# === Utility: Convert p-values to significance stars (for heatmap annotations) ===
get_significance_stars <- function(pvals) {
  ifelse(pvals < 0.01, "**", ifelse(pvals < 0.05, "*", ""))
}

# === Define TCGA cancer types and their corresponding organ system categories ===
get_tcga_cancers <- function() {
  cancer_order <- c("CHOL", "COAD", "ESCA", "LIHC", "PAAD", "READ", "STAD", "BLCA", "KICH", "KIRC", "KIRP", "BRCA",
                    "CESC", "OV", "PRAD", "TGCT", "UCEC", "UCS", "GBM", "LGG", "LUAD", "LUSC", "MESO", "HNSC", "SKCM",
                    "PCPG", "ACC", "THCA", "THYM", "DLBC", "LAML", "SARC", "UVM")

  cancer_categories <- c("Gastrointestinal System", "Gastrointestinal System", "Gastrointestinal System",
                         "Gastrointestinal System", "Gastrointestinal System", "Gastrointestinal System",
                         "Gastrointestinal System", "Urinary System", "Urinary System", "Urinary System",
                         "Urinary System", "Reproductive System", "Reproductive System", "Reproductive System",
                         "Reproductive System", "Reproductive System", "Reproductive System", "Reproductive System",
                         "Nervous System", "Nervous System", "Respiratory System", "Respiratory System",
                         "Respiratory System", "Head and Neck", "Integumentary System", "Endocrine System",
                         "Endocrine System", "Endocrine System", "Endocrine System",
                         "Lymphatic and Hematopoietic System", "Lymphatic and Hematopoietic System",
                         "Musculoskeletal System", "Optical System")

  list(order = cancer_order, categories = cancer_categories)
}

# === Main function: Compute correlation between GSVA scores and target features ===
# Inputs:
#   - tpm: expression matrix (samples x genes)
#   - target_matrix: matrix of immune/protein features (samples x features)
#   - geneset: either MSigDB name or character vector of gene symbols
#   - feature_order: list of features to retain from target_matrix
#   - feature_categories: category labels for features
#   - output_label: string label for the heatmap title and saved object
#   - method: correlation method (e.g., "pearson", "spearman")
#   - save_path: file path to store the resulting correlation object
compute_correlation_matrix <- function(tpm, target_matrix, geneset,
                                       feature_order, feature_categories,
                                       output_label = "Target Features",
                                       method = "pearson",
                                       save_path = "correlation_results.rds") {

  message("Running GSVA + correlation workflow...")

  # Get TCGA cancer type info
  tcga_info <- get_tcga_cancers()
  cancer_order <- tcga_info$order
  cancer_categories <- tcga_info$categories

  clist <- list()  # correlation coefficients
  plist <- list()  # p-values

  # Filter target matrix for existing features only
  existing <- feature_order %in% colnames(target_matrix)
  feature_order <- feature_order[existing]
  feature_categories <- feature_categories[existing]

  # Prepare geneset (custom or MSigDB)
  genelist <- if (length(geneset) == 1 && geneset %in% names(msigb_genesets)) {
    msigb_genesets[geneset]
  } else {
    split(geneset, rep("geneset_alias", length(geneset)))
  }

  # Compute GSVA + correlation per cancer type
  for (cancer in cancer_order) {
    # Subset expression data for tumor samples in this cancer type
    expr <- subset(tpm, Group == "Tumor" & Cancer == cancer) %>% dplyr::select(-Cancer, -Group) %>% t()

    # Compute GSVA enrichment scores
    gsvapar <- gsvaParam(exprData = expr, geneSets = genelist, kcdf = "Gaussian")
    gsva_scores <- t(gsva(gsvapar))

    # Match target features to the same samples
    target <- subset(target_matrix, Cancer == cancer)[rownames(gsva_scores), feature_order, drop = FALSE]

    # Correlation analysis
    cor <- psych::corr.test(gsva_scores, target, method = method, adjust = "none")
    clist[[cancer]] <- as.data.frame(cor$r)
    plist[[cancer]] <- as.data.frame(cor$p)
  }

  # Combine results
  clist <- do.call(rbind, clist)
  plist <- do.call(rbind, plist)
  clist[is.na(clist)] <- 0
  plist[is.na(plist)] <- 0.06
  plist <- as.data.frame(get_significance_stars(plist))

  # Save results
  saveRDS(list(clist = clist, plist = plist,
               gene_order = feature_order,
               gene_categories = feature_categories,
               cancer_order = cancer_order,
               cancer_categories = cancer_categories,
               output_label = output_label),
          file = save_path)

  message("Saved correlation results to: ", save_path)
}

# === Plotting function for heatmap of GSVA-target correlations ===
# Automatically uses stored annotation metadata (gene/cancer categories, title)
plot_correlation_heatmap <- function(load_path,
                                     lowcol = "blue", highcol = "red",
                                     cluster_row = FALSE, cluster_col = FALSE,
                                     legend = TRUE, fontsize = 12,
                                     cellwidth = 15, cellheight = 15,
                                     save_pdf = FALSE, pdf_path = "heatmap.pdf",
                                     pdf_width = 15, pdf_height = 12) {

  if (!file.exists(load_path)) stop("Missing correlation file: ", load_path)
  dat <- readRDS(load_path)

  # Extract stored components
  clist <- dat$clist
  plist <- dat$plist
  gene_order <- dat$gene_order
  gene_categories <- dat$gene_categories
  cancer_order <- dat$cancer_order
  cancer_categories <- dat$cancer_categories
  output_label <- dat$output_label

  # Construct annotation frames
  gene_anno <- data.frame(Category = gene_categories, row.names = gene_order)
  cancer_anno <- data.frame(Type = cancer_categories, row.names = cancer_order)

  # Identify visual gaps between categories
  gaps_row <- rep(which(diff(as.numeric(factor(gene_categories))) != 0), each = 2)
  gaps_col <- rep(which(diff(as.numeric(factor(cancer_categories))) != 0), each = 2)

  # Assign color schemes to annotations
  gene_colors <- setNames(colorRampPalette(brewer.pal(9, "Set3"))(length(unique(gene_categories))), unique(gene_categories))
  cancer_colors <- setNames(colorRampPalette(brewer.pal(8, "Set2"))(length(unique(cancer_categories))), unique(cancer_categories))

  # Prepare color scale for heatmap
  min_val <- min(clist, na.rm = TRUE)
  max_val <- max(clist, na.rm = TRUE)
  paletteLength <- 100
  myColor <- colorRampPalette(rev(brewer.pal(11, "RdBu")))(paletteLength)
  myBreaks <- seq(min_val - 0.1, max_val + 0.1, length.out = paletteLength)

  if (save_pdf) pdf(pdf_path, width = pdf_width, height = pdf_height)

  # Generate the heatmap
  pheatmap(t(clist), scale = "none", legend = legend,
           cluster_row = cluster_row, cluster_col = cluster_col,
           border_color = "white", cellwidth = cellwidth, cellheight = cellheight,
           fontsize_number = fontsize, display_numbers = t(plist),
           color = myColor, breaks = myBreaks,
           annotation_row = gene_anno, annotation_col = cancer_anno,
           annotation_colors = list(Category = gene_colors, Type = cancer_colors),
           gaps_row = gaps_row, gaps_col = gaps_col,
           main = output_label)

  if (save_pdf) dev.off()
  message("Heatmap rendered.")
}


# === Example Usage ===
#
# Step 1: Prepare your input data:
#   - 'tpm' matrix must include Cancer, Group columns
#   - 'target_matrix' must have rows matching TPM sample IDs and contain feature columns of interest
#
# immune_genes <- c("CD28", "CD80", "CD86", "CD40", "CD40LG", "CD276", "ENTPD1")
# immune_categories <- c("Costimulatory", "Costimulatory", "Costimulatory", "Costimulatory", "Costimulatory", "Checkpoint", "Checkpoint")
#
# compute_correlation_matrix(
#   tpm = tpm,
#   target_matrix = immucells,
#   geneset = c("GENE1", "GENE2"),
#   feature_order = immune_genes,
#   feature_categories = immune_categories,
#   output_label = "Immune Checkpoints",
#   save_path = "results/correlation_immune.rds"
# )
#
# plot_correlation_heatmap(
#   load_path = "results/correlation_immune.rds",
#   lowcol = "purple", highcol = "orange",
#   save_pdf = TRUE, pdf_path = "results/immune_heatmap.pdf"
# )
